# Supplementary material for: Prevalence of Neospora caninum Exposure in Wild Pigs (Sus scrofa) from Oklahoma with Implications of Testing Method on Detection
Source: Animals (Basel). 2021 Aug 25;11(9):2487. doi: 10.3390/ani11092487 (PMC8465085; doi:10.3390/ani11092487)
Supplement: Supplementary file 1 [file animals-11-02487-s001.zip]

Archive with 1 entries (1 files):
- animals-1323157-supplementary.pdf
